# Supplementary material for: The Anti-Candida Activity of Tephrosia apollinea Is More Superiorly Attributed to a Novel Steroidal Compound with Selective Targeting
Source: Plants (Basel). 2022 Aug 15;11(16):2120. doi: 10.3390/plants11162120 (PMC9415581; doi:10.3390/plants11162120)
Supplement: Supplementary file 1 [file plants-11-02120-s001.zip]

Archive with 1 entries (1 files):
- plants-1829389-supplementary.pdf
